# Supplementary material for: Interaction of Near-Infrared (NIR)-Light Responsive Probes with Lipid Membranes: A Combined Simulation and Experimental Study
Source: Pharmaceutics. 2023 Jun 30;15(7):1853. doi: 10.3390/pharmaceutics15071853 (PMC10383845; doi:10.3390/pharmaceutics15071853)
Supplement: Supplementary file 1 [file pharmaceutics-15-01853-s001.zip]

Archive with 1 entries (1 files):
- pharmaceutics-2441441-supplementary.pdf
